# Supplementary material for: Accessing Voluntary HIV Testing in the Construction Industry: A Qualitative Analysis of Employee Interviews from the Test@Work Study
Source: Int J Environ Res Public Health. 2021 Apr 15;18(8):4184. doi: 10.3390/ijerph18084184 (PMC8071335; doi:10.3390/ijerph18084184)
Supplement: Supplementary file 1 [file ijerph-18-04184-s001.zip]

Archive with 9 entries (5 files):
- ijerph-1176120-supplementary/
- ijerph-1176120-supplementary/ijerph-1176120-supplementary/
- ijerph-1176120-supplementary/ijerph-1176120-supplementary/Supplementary file S1- COREQ.pdf
- ijerph-1176120-supplementary/ijerph-1176120-supplementary/Supplementary file S2 - Interview schedule.pdf
- ijerph-1176120-supplementary/__MACOSX/
- ijerph-1176120-supplementary/__MACOSX/._ijerph-1176120-supplementary
- ijerph-1176120-supplementary/__MACOSX/ijerph-1176120-supplementary/
- ijerph-1176120-supplementary/__MACOSX/ijerph-1176120-supplementary/._Supplementary file S1- COREQ.docx
- ijerph-1176120-supplementary/__MACOSX/ijerph-1176120-supplementary/._Supplementary file S2 - Interview schedule.docx
